# Supplementary material for: GW0742 as a Potential TRα and TRβ Antagonist Reduces the Viability and Metabolic Activity of an Adult Granulosa Tumour Cell Line and Simultaneously Upregulates TRβ Expression
Source: Cancers (Basel). 2024 Dec 5;16(23):4069. doi: 10.3390/cancers16234069 (PMC11640550; doi:10.3390/cancers16234069)
Supplement: Supplementary file 1 [file cancers-16-04069-s001.zip]

Archive with 3 entries (3 files):
- cancers-3341363-western blot.jpg
- Fig. S1.jpg
- Fig. S2.jpg
